# Supplementary material for: Comparisons of plasma aldosterone and renin data between an automated chemiluminescent immunoanalyzer and conventional radioimmunoassays in the screening and diagnosis of primary aldosteronism
Source: PLoS One. 2021 Jul 9;16(7):e0253807. doi: 10.1371/journal.pone.0253807 (PMC8270132; doi:10.1371/journal.pone.0253807)
Supplement: S10 Table — (XLSX) [file pone.0253807.s014.xlsx]

## Sheet: S10 Table
S10 Table. Detecting primary aldosteronism with Accuraseed® immunoanalyzer-based aldosterone-to-renin ratios.
Cutoffs	Sensitivity	95% CI	Specificity	95% CI	Youden index	Positive likelihood ratio
> 0.1241	1	0.9197 to 1.000	0.0303	0.001554 to 0.1532	0.0303	1.031
> 0.2245	1	0.9197 to 1.000	0.06061	0.01077 to 0.1961	0.06061	1.065
> 0.2778	1	0.9197 to 1.000	0.09091	0.03140 to 0.2357	0.09091	1.1
> 0.4198	1	0.9197 to 1.000	0.1212	0.04816 to 0.2733	0.1212	1.138
> 0.5532	1	0.9197 to 1.000	0.1515	0.06650 to 0.3092	0.1515	1.179
> 0.5643	1	0.9197 to 1.000	0.1818	0.08611 to 0.3439	0.1818	1.222
> 0.5738	1	0.9197 to 1.000	0.2121	0.1068 to 0.3775	0.2121	1.269
> 0.5951	1	0.9197 to 1.000	0.2424	0.1283 to 0.4102	0.2424	1.32
> 0.6148	1	0.9197 to 1.000	0.2727	0.1507 to 0.4422	0.2727	1.375
> 0.6454	1	0.9197 to 1.000	0.303	0.1738 to 0.4734	0.303	1.435
> 0.7490	1	0.9197 to 1.000	0.3333	0.1975 to 0.5039	0.3333	1.5
> 0.8652	1	0.9197 to 1.000	0.3636	0.2219 to 0.5338	0.3636	1.571
> 0.9204	1	0.9197 to 1.000	0.3939	0.2468 to 0.5632	0.3939	1.65
> 0.9625	1	0.9197 to 1.000	0.4242	0.2724 to 0.5919	0.4242	1.737
> 1.017	1	0.9197 to 1.000	0.4545	0.2984 to 0.6201	0.4545	1.833
> 1.083	1	0.9197 to 1.000	0.4848	0.3250 to 0.6478	0.4848	1.941
> 1.170	1	0.9197 to 1.000	0.5152	0.3522 to 0.6750	0.5152	2.063
> 1.220	1	0.9197 to 1.000	0.5455	0.3799 to 0.7016	0.5455	2.2
> 1.223	1	0.9197 to 1.000	0.5758	0.4081 to 0.7276	0.5758	2.357
> 1.260	1	0.9197 to 1.000	0.6061	0.4368 to 0.7532	0.6061	2.538
> 1.413	0.9773	0.8819 to 0.9988	0.6061	0.4368 to 0.7532	0.5834	2.481
> 1.569	0.9773	0.8819 to 0.9988	0.6364	0.4662 to 0.7781	0.6137	2.688
> 1.618	0.9545	0.8487 to 0.9919	0.6364	0.4662 to 0.7781	0.5909	2.625
> 1.651	0.9545	0.8487 to 0.9919	0.6667	0.4961 to 0.8025	0.6212	2.864
> 1.730	0.9318	0.8177 to 0.9765	0.6667	0.4961 to 0.8025	0.5985	2.795
> 1.866	0.9318	0.8177 to 0.9765	0.697	0.5266 to 0.8262	0.6288	3.075
> 1.988	0.9091	0.7884 to 0.9641	0.697	0.5266 to 0.8262	0.6061	3
> 2.042	0.9091	0.7884 to 0.9641	0.7273	0.5578 to 0.8493	0.6364	3.333
> 2.089	0.9091	0.7884 to 0.9641	0.7576	0.5898 to 0.8717	0.6667	3.75
> 2.130	0.9091	0.7884 to 0.9641	0.7879	0.6225 to 0.8932	0.697	4.286
> 2.192	0.8864	0.7602 to 0.9505	0.7879	0.6225 to 0.8932	0.6743	4.179
> 2.314	0.8636	0.7329 to 0.9360	0.7879	0.6225 to 0.8932	0.6515	4.071
> 2.432*	0.8636	0.7329 to 0.9360	0.8182	0.6561 to 0.9139	0.6818	4.75
> 2.725	0.8409	0.7063 to 0.9207	0.8182	0.6561 to 0.9139	0.6591	4.625
> 3.122#	0.8182	0.6804 to 0.9049	0.8182	0.6561 to 0.9139	0.6364	4.5
> 3.360	0.7955	0.6550 to 0.8885	0.8182	0.6561 to 0.9139	0.6137	4.375
> 3.455	0.7727	0.6301 to 0.8716	0.8182	0.6561 to 0.9139	0.5909	4.25
> 3.466	0.75	0.6056 to 0.8543	0.8182	0.6561 to 0.9139	0.5682	4.125
> 3.479	0.7273	0.5815 to 0.8365	0.8182	0.6561 to 0.9139	0.5455	4
> 3.535	0.7045	0.5578 to 0.8184	0.8182	0.6561 to 0.9139	0.5227	3.875
> 3.695	0.7045	0.5578 to 0.8184	0.8485	0.6908 to 0.9335	0.553	4.65
> 3.851	0.6818	0.5344 to 0.8000	0.8485	0.6908 to 0.9335	0.5303	4.5
> 3.946	0.6591	0.5114 to 0.7812	0.8485	0.6908 to 0.9335	0.5076	4.35
> 4.048	0.6364	0.4887 to 0.7622	0.8485	0.6908 to 0.9335	0.4849	4.2
> 4.123	0.6136	0.4662 to 0.7428	0.8485	0.6908 to 0.9335	0.4621	4.05
> 4.240	0.6136	0.4662 to 0.7428	0.8788	0.7267 to 0.9518	0.4924	5.063
> 4.376	0.5909	0.4441 to 0.7231	0.8788	0.7267 to 0.9518	0.4697	4.875
> 4.463	0.5909	0.4441 to 0.7231	0.9091	0.7643 to 0.9686	0.5	6.5
> 4.518	0.5682	0.4222 to 0.7032	0.9091	0.7643 to 0.9686	0.4773	6.25
> 4.698	0.5682	0.4222 to 0.7032	0.9394	0.8039 to 0.9892	0.5076	9.375
> 4.902	0.5455	0.4007 to 0.6829	0.9394	0.8039 to 0.9892	0.4849	9
> 5.208	0.5227	0.3794 to 0.6625	0.9394	0.8039 to 0.9892	0.4621	8.625
> 5.497	0.5	0.3583 to 0.6417	0.9394	0.8039 to 0.9892	0.4394	8.25
> 5.587	0.4773	0.3375 to 0.6206	0.9394	0.8039 to 0.9892	0.4167	7.875
> 5.759	0.4545	0.3171 to 0.5993	0.9394	0.8039 to 0.9892	0.3939	7.5
> 5.890	0.4318	0.2968 to 0.5778	0.9394	0.8039 to 0.9892	0.3712	7.125
> 5.997	0.4091	0.2769 to 0.5559	0.9394	0.8039 to 0.9892	0.3485	6.75
> 6.399	0.3864	0.2572 to 0.5338	0.9394	0.8039 to 0.9892	0.3258	6.375
> 6.863	0.3636	0.2378 to 0.5113	0.9394	0.8039 to 0.9892	0.303	6
> 7.318	0.3409	0.2188 to 0.4886	0.9394	0.8039 to 0.9892	0.2803	5.625
> 7.638	0.3182	0.2000 to 0.4656	0.9394	0.8039 to 0.9892	0.2576	5.25
> 7.937	0.2955	0.1816 to 0.4422	0.9394	0.8039 to 0.9892	0.2349	4.875
> 8.239	0.2727	0.1635 to 0.4185	0.9394	0.8039 to 0.9892	0.2121	4.5
> 8.457	0.25	0.1457 to 0.3944	0.9394	0.8039 to 0.9892	0.1894	4.125
> 8.690	0.2273	0.1284 to 0.3699	0.9394	0.8039 to 0.9892	0.1667	3.75
> 9.134	0.2273	0.1284 to 0.3699	0.9697	0.8468 to 0.9984	0.197	7.5
> 9.606	0.2273	0.1284 to 0.3699	1	0.8957 to 1.000	0.2273
> 9.802	0.2045	0.1115 to 0.3450	1	0.8957 to 1.000	0.2045
> 10.57	0.1818	0.09513 to 0.3196	1	0.8957 to 1.000	0.1818
> 11.61	0.1591	0.07927 to 0.2937	1	0.8957 to 1.000	0.1591
> 12.35	0.1364	0.06403 to 0.2671	1	0.8957 to 1.000	0.1364
> 12.88	0.1136	0.04953 to 0.2398	1	0.8957 to 1.000	0.1136
> 15.15	0.09091	0.03592 to 0.2116	1	0.8957 to 1.000	0.09091
> 19.25	0.06818	0.02346 to 0.1823	1	0.8957 to 1.000	0.06818
> 58.90	0.04545	0.008076 to 0.1513	1	0.8957 to 1.000	0.04545
> 118.1	0.02273	0.001166 to 0.1181	1	0.8957 to 1.000	0.02273
A receiver operating characteristic analysis was performed to detect primary aldosteronism with values of Accuraseed® immunoanalyzer-based aldosterone-to-renin ratio (CLEIA-ARR). Data from the Basal group, which consisted of basal, ambulatory, and before loading samples, and IVC samples before the ACTH loading in AVS, were used.
*The optimal cutoff that maximizes the Youden index.
#The cutoff corresponding to >20 ng/dL over ng/mL/h of RIA-ARR.
