# Supplementary material for: Comparisons of plasma aldosterone and renin data between an automated chemiluminescent immunoanalyzer and conventional radioimmunoassays in the screening and diagnosis of primary aldosteronism
Source: PLoS One. 2021 Jul 9;16(7):e0253807. doi: 10.1371/journal.pone.0253807 (PMC8270132; doi:10.1371/journal.pone.0253807)
Supplement: S13 Table — (XLSX) [file pone.0253807.s017.xlsx]

## Sheet: S13 Table
S13 Table. Detecting primary aldosteronism diagnosed only by the captopril challenge test with CLEIA-ARR values.
Cutoffs	Sensitivity	95% CI	Specificity	95% CI	Youden index	Positive likelihood ratio
> 0.1241	1	0.8985 to 1.000	0.02326	0.001193 to 0.1206	0.02326	1.024
> 0.2245	1	0.8985 to 1.000	0.04651	0.008264 to 0.1546	0.04651	1.049
> 0.2778	1	0.8985 to 1.000	0.06977	0.02401 to 0.1861	0.06977	1.075
> 0.4198	1	0.8985 to 1.000	0.09302	0.03677 to 0.2160	0.09302	1.103
> 0.5532	1	0.8985 to 1.000	0.1163	0.05070 to 0.2448	0.1163	1.132
> 0.5643	1	0.8985 to 1.000	0.1395	0.06556 to 0.2726	0.1395	1.162
> 0.5738	1	0.8985 to 1.000	0.1628	0.08117 to 0.2997	0.1628	1.194
> 0.5951	1	0.8985 to 1.000	0.186	0.09742 to 0.3262	0.186	1.229
> 0.6148	1	0.8985 to 1.000	0.2093	0.1142 to 0.3521	0.2093	1.265
> 0.6454	1	0.8985 to 1.000	0.2326	0.1315 to 0.3774	0.2326	1.303
> 0.7490	1	0.8985 to 1.000	0.2558	0.1493 to 0.4024	0.2558	1.344
> 0.8652	1	0.8985 to 1.000	0.2791	0.1675 to 0.4269	0.2791	1.387
> 0.9204	1	0.8985 to 1.000	0.3023	0.1860 to 0.4511	0.3023	1.433
> 0.9625	1	0.8985 to 1.000	0.3256	0.2049 to 0.4748	0.3256	1.483
> 1.017	1	0.8985 to 1.000	0.3488	0.2242 to 0.4983	0.3488	1.536
> 1.083	1	0.8985 to 1.000	0.3721	0.2438 to 0.5214	0.3721	1.593
> 1.170	1	0.8985 to 1.000	0.3953	0.2637 to 0.5442	0.3953	1.654
> 1.220	1	0.8985 to 1.000	0.4186	0.2838 to 0.5667	0.4186	1.72
> 1.223	1	0.8985 to 1.000	0.4419	0.3043 to 0.5889	0.4419	1.792
> 1.260	1	0.8985 to 1.000	0.4651	0.3251 to 0.6108	0.4651	1.87
> 1.413	1	0.8985 to 1.000	0.4884	0.3462 to 0.6325	0.4884	1.955
> 1.569	1	0.8985 to 1.000	0.5116	0.3675 to 0.6538	0.5116	2.048
> 1.618	0.9706	0.8508 to 0.9985	0.5116	0.3675 to 0.6538	0.4822	1.987
> 1.651	0.9706	0.8508 to 0.9985	0.5349	0.3892 to 0.6749	0.5055	2.087
> 1.730	0.9706	0.8508 to 0.9985	0.5581	0.4111 to 0.6957	0.5287	2.197
> 1.866	0.9706	0.8508 to 0.9985	0.5814	0.4333 to 0.7162	0.552	2.319
> 1.988	0.9706	0.8508 to 0.9985	0.6047	0.4558 to 0.7363	0.5753	2.455
> 2.042	0.9706	0.8508 to 0.9985	0.6279	0.4786 to 0.7562	0.5985	2.608
> 2.089	0.9706	0.8508 to 0.9985	0.6512	0.5017 to 0.7758	0.6218	2.782
> 2.130	0.9706	0.8508 to 0.9985	0.6744	0.5252 to 0.7951	0.645	2.981
> 2.192	0.9706	0.8508 to 0.9985	0.6977	0.5489 to 0.8140	0.6683	3.21
> 2.314	0.9412	0.8091 to 0.9895	0.6977	0.5489 to 0.8140	0.6389	3.113
> 2.432	0.9412	0.8091 to 0.9895	0.7209	0.5731 to 0.8325	0.6621	3.373
> 2.725	0.9412	0.8091 to 0.9895	0.7442	0.5976 to 0.8507	0.6854	3.679
> 3.122	0.9412	0.8091 to 0.9895	0.7674	0.6226 to 0.8685	0.7086	4.047
> 3.360	0.9118	0.7704 to 0.9695	0.7674	0.6226 to 0.8685	0.6792	3.921
> 3.455	0.9118	0.7704 to 0.9695	0.7907	0.6479 to 0.8858	0.7025	4.356
> 3.466*	0.9118	0.7704 to 0.9695	0.814	0.6738 to 0.9026	0.7258	4.901
> 3.479	0.8824	0.7338 to 0.9533	0.814	0.6738 to 0.9026	0.6964	4.743
> 3.535	0.8529	0.6987 to 0.9355	0.814	0.6738 to 0.9026	0.6669	4.585
> 3.695	0.8529	0.6987 to 0.9355	0.8372	0.7003 to 0.9188	0.6901	5.239
> 3.851	0.8235	0.6649 to 0.9165	0.8372	0.7003 to 0.9188	0.6607	5.059
> 3.946	0.7941	0.6320 to 0.8965	0.8372	0.7003 to 0.9188	0.6313	4.878
> 4.048	0.7941	0.6320 to 0.8965	0.8605	0.7274 to 0.9344	0.6546	5.691
> 4.123	0.7647	0.6000 to 0.8756	0.8605	0.7274 to 0.9344	0.6252	5.48
> 4.240	0.7647	0.6000 to 0.8756	0.8837	0.7552 to 0.9493	0.6484	6.576
> 4.376	0.7353	0.5688 to 0.8540	0.8837	0.7552 to 0.9493	0.619	6.324
> 4.463	0.7353	0.5688 to 0.8540	0.907	0.7840 to 0.9632	0.6423	7.904
> 4.518	0.7353	0.5688 to 0.8540	0.9302	0.8139 to 0.9760	0.6655	10.54
> 4.698	0.7353	0.5688 to 0.8540	0.9535	0.8454 to 0.9917	0.6888	15.81
> 4.902	0.7059	0.5383 to 0.8317	0.9535	0.8454 to 0.9917	0.6594	15.18
> 5.208	0.6765	0.5084 to 0.8087	0.9535	0.8454 to 0.9917	0.63	14.54
> 5.497	0.6471	0.4791 to 0.7851	0.9535	0.8454 to 0.9917	0.6006	13.91
> 5.587	0.6176	0.4504 to 0.7610	0.9535	0.8454 to 0.9917	0.5711	13.28
> 5.759	0.5882	0.4222 to 0.7363	0.9535	0.8454 to 0.9917	0.5417	12.65
> 5.890	0.5588	0.3945 to 0.7112	0.9535	0.8454 to 0.9917	0.5123	12.01
> 5.997	0.5294	0.3674 to 0.6855	0.9535	0.8454 to 0.9917	0.4829	11.38
> 6.399	0.5	0.3407 to 0.6593	0.9535	0.8454 to 0.9917	0.4535	10.75
> 6.863	0.4706	0.3145 to 0.6326	0.9535	0.8454 to 0.9917	0.4241	10.12
> 7.318	0.4412	0.2888 to 0.6055	0.9535	0.8454 to 0.9917	0.3947	9.485
> 7.638	0.4118	0.2637 to 0.5778	0.9535	0.8454 to 0.9917	0.3653	8.853
> 7.937	0.3824	0.2390 to 0.5496	0.9535	0.8454 to 0.9917	0.3359	8.221
> 8.239	0.3529	0.2149 to 0.5209	0.9535	0.8454 to 0.9917	0.3064	7.588
> 8.457	0.3235	0.1913 to 0.4916	0.9535	0.8454 to 0.9917	0.277	6.956
> 8.690	0.2941	0.1683 to 0.4617	0.9535	0.8454 to 0.9917	0.2476	6.324
> 9.134	0.2941	0.1683 to 0.4617	0.9767	0.8794 to 0.9988	0.2708	12.65
> 9.606	0.2941	0.1683 to 0.4617	1	0.9180 to 1.000	0.2941
> 9.802	0.2647	0.1460 to 0.4312	1	0.9180 to 1.000	0.2647
> 10.57	0.2353	0.1244 to 0.4000	1	0.9180 to 1.000	0.2353
> 11.61	0.2059	0.1035 to 0.3680	1	0.9180 to 1.000	0.2059
> 12.35	0.1765	0.08349 to 0.3351	1	0.9180 to 1.000	0.1765
> 12.88	0.1471	0.06449 to 0.3013	1	0.9180 to 1.000	0.1471
> 15.15	0.1176	0.04671 to 0.2662	1	0.9180 to 1.000	0.1176
> 19.25	0.08824	0.03047 to 0.2296	1	0.9180 to 1.000	0.08824
> 58.90	0.05882	0.01045 to 0.1909	1	0.9180 to 1.000	0.05882
> 118.1	0.02941	0.001509 to 0.1492	1	0.9180 to 1.000	0.02941
A receiver operating characteristic analysis was performed to determine the optimal cutoff of Accuraseed® immunoanalyzer-based aldosterone-to-renin ratio (CLEIA-ARR) values to detect primary aldosteronism diagnosed only by the captopril challenge test.
*The optimal cutoff maximizing the Youden index.
