# Supplementary material for: Comparisons of plasma aldosterone and renin data between an automated chemiluminescent immunoanalyzer and conventional radioimmunoassays in the screening and diagnosis of primary aldosteronism
Source: PLoS One. 2021 Jul 9;16(7):e0253807. doi: 10.1371/journal.pone.0253807 (PMC8270132; doi:10.1371/journal.pone.0253807)
Supplement: S15 Table — (XLSX) [file pone.0253807.s019.xlsx]

## Sheet: S15 Table
S15 Table. Detecting unilateral primary aldosteronism with Accuraseed® immunoanalyzer-based aldosterone-to-renin ratios.
Cutoffs	Sensitivity	95% CI	Specificity	95% CI	Youden index	Positive likelihood ratio
> 0.1241	1	0.5101 to 1.000	0.02941	0.001509 to 0.1492	0.02941	1.03
> 0.2245	1	0.5101 to 1.000	0.05882	0.01045 to 0.1909	0.05882	1.063
> 0.2778	1	0.5101 to 1.000	0.08824	0.03047 to 0.2296	0.08824	1.097
> 0.4198	1	0.5101 to 1.000	0.1176	0.04671 to 0.2662	0.1176	1.133
> 0.5532	1	0.5101 to 1.000	0.1471	0.06449 to 0.3013	0.1471	1.172
> 0.5643	1	0.5101 to 1.000	0.1765	0.08349 to 0.3351	0.1765	1.214
> 0.5738	1	0.5101 to 1.000	0.2059	0.1035 to 0.3680	0.2059	1.259
> 0.5951	1	0.5101 to 1.000	0.2353	0.1244 to 0.4000	0.2353	1.308
> 0.6148	1	0.5101 to 1.000	0.2647	0.1460 to 0.4312	0.2647	1.36
> 0.6454	1	0.5101 to 1.000	0.2941	0.1683 to 0.4617	0.2941	1.417
> 0.7490	1	0.5101 to 1.000	0.3235	0.1913 to 0.4916	0.3235	1.478
> 0.8652	1	0.5101 to 1.000	0.3529	0.2149 to 0.5209	0.3529	1.545
> 0.9204	1	0.5101 to 1.000	0.3824	0.2390 to 0.5496	0.3824	1.619
> 0.9625	1	0.5101 to 1.000	0.4118	0.2637 to 0.5778	0.4118	1.7
> 1.017	1	0.5101 to 1.000	0.4412	0.2888 to 0.6055	0.4412	1.789
> 1.083	1	0.5101 to 1.000	0.4706	0.3145 to 0.6326	0.4706	1.889
> 1.170	1	0.5101 to 1.000	0.5	0.3407 to 0.6593	0.5	2
> 1.220	1	0.5101 to 1.000	0.5294	0.3674 to 0.6855	0.5294	2.125
> 1.223	1	0.5101 to 1.000	0.5588	0.3945 to 0.7112	0.5588	2.267
> 1.375	1	0.5101 to 1.000	0.5882	0.4222 to 0.7363	0.5882	2.429
> 1.577	1	0.5101 to 1.000	0.6176	0.4504 to 0.7610	0.6176	2.615
> 1.704	1	0.5101 to 1.000	0.6471	0.4791 to 0.7851	0.6471	2.833
> 1.905	1	0.5101 to 1.000	0.6765	0.5084 to 0.8087	0.6765	3.091
> 2.042	1	0.5101 to 1.000	0.7059	0.5383 to 0.8317	0.7059	3.4
> 2.089	1	0.5101 to 1.000	0.7353	0.5688 to 0.8540	0.7353	3.778
> 2.253	1	0.5101 to 1.000	0.7647	0.6000 to 0.8756	0.7647	4.25
> 2.984	1	0.5101 to 1.000	0.7941	0.6320 to 0.8965	0.7941	4.857
> 3.866	1	0.5101 to 1.000	0.8235	0.6649 to 0.9165	0.8235	5.667
> 4.287	1	0.5101 to 1.000	0.8529	0.6987 to 0.9355	0.8529	6.8
> 4.478	1	0.5101 to 1.000	0.8824	0.7338 to 0.9533	0.8824	8.5
> 5.629*	1	0.5101 to 1.000	0.9118	0.7704 to 0.9695	0.9118	11.33
> 7.485	0.75	0.3006 to 0.9872	0.9118	0.7704 to 0.9695	0.6618	8.5
> 8.476	0.5	0.08884 to 0.9112	0.9118	0.7704 to 0.9695	0.4118	5.667
> 9.134	0.5	0.08884 to 0.9112	0.9412	0.8091 to 0.9895	0.4412	8.5
> 11.01	0.5	0.08884 to 0.9112	0.9706	0.8508 to 0.9985	0.4706	17
> 42.77	0.5	0.08884 to 0.9112	1	0.8985 to 1.000	0.5
> 106.4	0.25	0.01282 to 0.6994	1	0.8985 to 1.000	0.25
The result of receiver operating characteristic analysis of Accuraseed® immunoanalyzer-based aldosterone-to-renin ratio (CLEIA-ARR) values to distinguish unilateral primary aldosteronism (PA) patients from non-PA patients is shown.
*The optimal cutoff maxmizing the Youden index.
